# Supplementary material for: The Influence of Gamma Radiation on Different Gelatin Nanofibers and Gelatins
Source: Gels. 2024 Mar 26;10(4):226. doi: 10.3390/gels10040226 (PMC11049530; doi:10.3390/gels10040226)
Supplement: Supplementary file 1 [file gels-10-00226-s001.zip]

Archive with 1 entries (1 files):
- gels-2918716-supplementary.pdf
